# Supplementary material for: Overview of three influenza seasons in Georgia, 2014–2017
Source: PLoS One. 2018 Jul 27;13(7):e0201207. doi: 10.1371/journal.pone.0201207 (PMC6063423; doi:10.1371/journal.pone.0201207)
Supplement: S1 Table — (XLS) [file pone.0201207.s008.xls]

## Sheet: Acknowledge Table
Isolate name	Segment ID	Segment ID
A(H1N1)pdm09	HA	NA
A/Albania/5742/2015	EPI574405	EPI574406
A/Armenia/1325/2016	EPI827789	EPI827788
A/Armenia/901/2016	EPI717639	EPI717640
A/Astrakhan/1/2011	EPI319590	EPI319591
A/Bayern/69/2009	EPI211697	EPI211696
A/Bayern/81/2017	EPI995824	EPI995825
A/Bulgaria/26/2017	EPI995828	EPI995829
A/Bulgaria/429/2017	EPI995832	EPI995833
A/Bulgaria/431/2015	EPI589495	EPI589496
A/California/07/2009	EPI273609	EPI273608
A/Croatia/2662/2015	EPI733776	EPI733777
A/Croatia/2737/2015	EPI717649	EPI717650
A/Croatia/2738/2015	EPI717651	EPI717652
A/Egypt/1492/2016	EPI770733	EPI770734
A/Egypt/1494/2016	EPI770735	EPI770736
A/Egypt/1518/2016	EPI770737	EPI770738
A/Egypt/1571/2016	EPI770745	EPI770746
A/Georgia/13/2016	EPI717663	EPI717664
A/Georgia/1302/2015	EPI717665	EPI717666
A/Georgia/1305/2015	EPI706904	EPI706905
A/Georgia/1408/2015	EPI706906	EPI706907
A/Georgia/1469/2015	EPI697699	EPI697700
A/Georgia/1473/2015	EPI733778	EPI733779
A/Georgia/1479/2015	EPI697701	EPI697702
A/Georgia/20/2016	EPI697703	EPI697704
A/Georgia/382/2015	EPI589507	EPI589508
A/Georgia/4/2016	EPI697705	EPI697706
A/Georgia/5/2016	EPI697707	EPI697708
A/Georgia/528/2015	EPI589509	EPI589510
A/Georgia/545/2015	EPI589511	EPI589512
A/Georgia/567/2015	EPI589513	EPI589514
A/Georgia/760/2016	EPI770751	EPI770752
A/Georgia/774/2016	EPI770753	EPI770754
A/Georgia/791/2016	EPI770755	EPI770756
A/Georgia/914/2016	EPI770757	EPI770758
A/Georgia/916/2016	EPI770759	EPI770760
A/Ghana/DILI-15-1296/2015	EPI706908	EPI706909
A/Greece/414/2015	EPI574453	EPI574454
A/Greece/42/2015	EPI589519	EPI589520
A/Hong Kong/219/2017	EPI917125	EPI917126
A/Hong Kong/2201/2017	EPI1082166	EPI1019930
A/Hong Kong/5659/2012	EPI390473	EPI390474
A/Israel/Q-504/2015	EPI697729	EPI697730
A/Istanbul/1584/2014 (27)	EPI589537	EPI589538
A/Jordan/10816/2016	EPI770777	EPI770778
A/Jordan/10875/2016	EPI770783	EPI770784
A/Jordan/11218/2016	EPI770793	EPI770794
A/Jordan/20317/2016	EPI770812	EPI770813
A/Lviv/N6/2009	EPI215957	EPI215956
A/Michigan/45/2015	EPI859651	EPI859652
A/Montenegro/129/2016	EPI770149	EPI770150
A/Montenegro/258/2016	EPI770155	EPI770156
A/Montenegro/323/2016	EPI770159	EPI770160
A/Norway/2146/2017	EPI1036454	EPI1036455
A/Norway/4462/2016	EPI869091	EPI869092
A/Norway/807/2017	EPI995874	EPI995875
A/Oman/1910/2016	EPI770189	EPI770190
A/Sachsen/26/2017	EPI995880	EPI995881
A/Samsun/3315/2016	EPI829416	EPI829417
A/Serbia/2712/2017	EPI1019971	EPI1019972
A/Slovenia/2903/2015	EPI858855	EPI858856
A/South Africa/3626/2013	EPI498431	EPI498432
A/Spain/12293/2016	EPI759124	EPI759125
A/St. Petersburg/100/2011	EPI320141	EPI320140
A/St. Petersburg/27/2011	EPI319527	EPI319528
A/Tunisia/1033/2017	EPI983088	EPI983089
A/Tunisia/12106/2015	EPI770820	EPI770821
A/Ukraine/27/2016	EPI706972	EPI706973
A(H3N2)
A/Albania/7010/2016	EPI943196	EPI943197
A/Ankara/P102/2017	EPI1045265	EPI1045264
A/Antalya/1183/2014 (9)	EPI589609	EPI589610
A/Asturias/3088/2016	EPI893992	EPI893993
A/Austria/956196/2016	EPI960044	EPI960045
A/Austria/958548/2016	EPI917157	EPI917158
A/Azerbaijan/955/2016	EPI991523	EPI991524
A/Bulgaria/421/2015	EPI589639	EPI589640
A/Bulgaria/482/2015	EPI589643	EPI589644
A/Cote D'Ivoire/544/2016	EPI781596	EPI781597
A/Denmark/57/2016	EPI913703	EPI913704
A/Dnipro/243/2017 (2)	EPI1036307	EPI1036308
A/Dnipro/244/2017	EPI1036309	EPI1036310
A/Egypt/8200/2016	EPI1036041	EPI1036042
A/Egypt/8286/2016	EPI1036043	EPI1036044
A/Egypt/8437/2016	EPI1036047	EPI1036048
A/Estonia/91176/2015	EPI589683	EPI589684
A/Georgia/10/2017	EPI913739	EPI913740
A/Georgia/1041/2016	EPI769477	EPI769478
A/Georgia/1081/2016	EPI769479	EPI769480
A/Georgia/1139/2016	EPI773613	EPI773614
A/Georgia/1578/2016	EPI967203	EPI967204
A/Georgia/1593/2016	EPI967205	EPI967206
A/Georgia/168/2017	EPI945615	EPI984997
A/Georgia/169/2017	EPI943379	EPI943380
A/Georgia/1694/2016	EPI967207	EPI967208
A/Georgia/1703/2016	EPI967209	EPI967210
A/Georgia/1798/2016	EPI967211	EPI967212
A/Georgia/1799/2016	EPI967213	EPI967214
A/Georgia/1801/2016	EPI967215	EPI967216
A/Georgia/1815/2016	EPI913741	EPI913742
A/Georgia/1819/2016	EPI913743	EPI913744
A/Georgia/1833/2016	EPI978629	EPI978630
A/Georgia/207/2017	EPI1036311	EPI1036312
A/Georgia/23/2017	EPI913745	EPI913746
A/Georgia/238/2017	EPI984999	EPI985000
A/Georgia/278/2017	EPI960022	EPI960023
A/Georgia/342/2015	EPI589695	EPI589696
A/Georgia/481/2015	EPI589697	EPI589698
A/Georgia/532/2015	EPI589699	EPI589700
A/Georgia/580/2015	EPI641437	EPI641438
A/Georgia/864/2016	EPI769475	EPI769476
A/Georgia/9/2017	EPI978631	EPI978632
A/Georgia/NCDC1045/2016	EPI825047	EPI825046
A/Hong Kong/146/2013	EPI426061	EPI426062
A/Hong Kong/3051/2017	EPI1036321	EPI1036322
A/Hong Kong/3052/2017	EPI1036323	EPI1036324
A/Hong Kong/3056/2017	EPI1036331	EPI1036332
A/Hong Kong/3060/2017	EPI1036335	EPI1036336
A/Hong Kong/4801/2014	EPI539576	EPI539577
A/Hong Kong/5738/2014	EPI541442	EPI541443
A/Hong Kong/7295/2014	EPI551882	EPI551883
A/Iran/67534/2016	EPI894048	EPI894049
A/Jordan/20170020054/2017	EPI1036081	EPI1036082
A/Jordan/20170020084/2017	EPI1036085	EPI1036086
A/Jordan/20170020103/2017	EPI1036087	EPI1036088
A/Jordan/20170030015/2017	EPI1036093	EPI1036094
A/Jordan/4470/2016	EPI769557	EPI769558
A/Jordan/j-16-4066-01NT/2016	EPI1036095	EPI1036096
A/Khmelnitsky/143/2017	EPI1036353	EPI1036354
A/Kyiv/640/2016	EPI773633	EPI773634
A/Kyiv/84/2017	EPI1036365	EPI1036366
A/LaRioja/2999/2016	EPI894066	EPI894067
A/Latvia/01-000239/2017	EPI917222	EPI917223
A/Latvia/04-003626/2017	EPI1013143	EPI1013144
A/Madrid/2904/2016	EPI894086	EPI894087
A/Moldova/117.05/2017	EPI1036107	EPI1036108
A/Netherlands/525/2014	EPI574644	EPI574645
A/Norway/3806/2016	EPI829343	EPI829344
A/Norway/4436/2016	EPI868813	EPI868814
A/Novosibirsk/42/2017	EPI1039141	EPI1039140
A/Odesa/62/2017	EPI1036381	EPI1036382
A/Odesa/69/2017	EPI1036393	EPI1036394
A/Odesa/75/2017	EPI1036401	EPI1036402
A/Oman/2585/2016	EPI769531	EPI769532
A/Samara/73/2013	EPI460558	EPI460559
A/Samsun/220/2017	EPI1045219	EPI1045218
A/St Petersburg/320/2017	EPI1043084	EPI1043085
A/Stockholm/46/2016	EPI943310	EPI943311
A/Stockholm/6/2014	EPI530677	EPI530678
A/Switzerland/19260442/2016	EPI894116	EPI894117
A/Switzerland/19429699/2016	EPI894132	EPI894133
A/Switzerland/9715293/2013	EPI530687	EPI530688
A/Texas/50/2012	EPI408130	EPI408131
A/Trabzon/178/2017	EPI1045217	EPI1045216
A/Turkey/TR-20/2016	EPI715880	EPI715881
A/Ukraine/7550/2017	EPI1036415	EPI1036416
A/Ukraine/7553/2017	EPI1036421	EPI1036422
A/Ukraine/7652/2017	EPI1036427	EPI1036426
A/Ukraine/7684/2017	EPI1036429	EPI1036428
A/Zaporizza/157/2017	EPI1036434	EPI1036435
B/Victoria-lineage
B/Brisbane/60/2008	EPI902446	EPI902445
B/Bulgaria/513/2017	EPI995900	EPI995901
B/Bulgaria/516/2017	EPI995902	EPI995903
B/Bulgaria/905/2016	EPI758827	EPI758828
B/Cyprus/F174/2016	EPI758829	EPI758830
B/Czech Republic/111/2016	EPI773317	EPI773318
B/Czech Republic/116/2016	EPI773321	EPI773322
B/Dnipro/241/2017	EPI1023610	EPI1023611
B/Formosa/V2367/2012	EPI904348	EPI904581
B/Georgia/1017/2016	EPI769692	EPI769693
B/Georgia/1089/2016	EPI773345	EPI773346
B/Georgia/1095/2016	EPI773347	EPI773348
B/Georgia/1675/2016	EPI986181	EPI986182
B/Georgia/425/2017	EPI1036484	EPI1036485
B/Georgia/43/2017	EPI986183	EPI986184
B/Georgia/501/2017	EPI1036498	EPI1036499
B/Georgia/506/2017	EPI1036492	EPI1036493
B/Georgia/515/2017	EPI1036496	EPI1036497
B/Georgia/518/2017	EPI1036490	EPI1036491
B/Georgia/523/2017	EPI1036494	EPI1036495
B/Georgia/559/2017	EPI1036488	EPI1036489
B/Georgia/564/2017	EPI1036486	EPI1036487
B/Georgia/566/2017	EPI1036470	EPI1036471
B/Georgia/915/2016	EPI769694	EPI769695
B/Georgia/933/2016	EPI769696	EPI769697
B/Georgia/NCDC1148/2016	EPI825969	EPI825968
B/Georgia/NCDC1197/2016	EPI825977	EPI825976
B/Hong Kong/194/2017	EPI1022724	EPI1022725
B/Hong Kong/201/2017	EPI1022726	EPI1022727
B/Hong Kong/218/2017	EPI1022730	EPI1022731
B/Hong Kong/219/2017	EPI1022732	EPI1022733
B/Hong Kong/222/2017	EPI1022734	EPI1022735
B/Hong Kong/238/2017	EPI1022736	EPI1022737
B/Hong Kong/245/2017	EPI1022738	EPI1022739
B/Hong Kong/514/2009	EPI243627	EPI243626
B/Ireland/3154/2016	EPI702299	EPI702300
B/Johannesburg/3964/2012	EPI406272	EPI406273
B/Kyiv/128/2017	EPI1023626	EPI1023627
B/Kyiv/130/2017	EPI1023628	EPI1023629
B/Kyiv/197/2017	EPI1023630	EPI1023631
B/Kyiv/202/2017	EPI1023632	EPI1023633
B/Kyiv/204/2017	EPI1023634	EPI1023635
B/Kyiv/303/2017	EPI1023636	EPI1023637
B/Latvia/02-04598/2017	EPI1010220	EPI1010221
B/Lithuania/10137/2017	EPI1010230	EPI1010231
B/Lithuania/6295/2017	EPI1010232	EPI1010233
B/Lyon/1010/2017	EPI1036472	EPI1036473
B/Lyon/CHU/12.1R308/2017	EPI1036482	EPI1036483
B/Lyon/CHU/25.1R258/2017	EPI1036476	EPI1036477
B/Lyon/CHU6.2R80/2017	EPI1036474	EPI1036475
B/Malaysia/2506/2004	EPI175755	EPI175757
B/Malta/MV636714/2011	EPI346734	EPI346735
B/Moldova/168.07/2017	EPI1023638	EPI1023639
B/Moldova/347.15/2017	EPI1022791	EPI1022792
B/Moldova/362.15/2017	EPI1022793	EPI1022794
B/Moldova/406.18/2017	EPI1022799	EPI1022800
B/Moldova/422.18/2017	EPI1022801	EPI1022802
B/Montenegro/149/2016	EPI769714	EPI769715
B/Moscow/113/2017	EPI1051728	EPI1051727
B/Moscow/96/2017	EPI1051701	EPI1051700
B/Nordrhein-Westfalen/1/2016	EPI702285	EPI702286
B/Norway/1040/2017	EPI995928	EPI995929
B/Norway/1076/2017	EPI995932	EPI995933
B/Norway/1102/2017	EPI995934	EPI995935
B/Norway/998/2017	EPI995940	EPI995941
B/Novosibirsk/50/2016	EPI773361	EPI773362
B/Slovenia/1496/2017	EPI1010252	EPI1010253
B/South Australia/81/2012	EPI468076	EPI468077
B/St Petersburg/278/2017	EPI1040379	EPI1040380
B/St Petersburg/283/2017	EPI1040383	EPI1040384
B/St Petersburg/297/2017	EPI1040389	EPI1040390
B/Yamagata-lineage
B/Adana/208/2015 (52)	EPI589404	EPI589405
B/Brisbane/3/2007	EPI483156	EPI483158
B/Bulgaria/523/2015	EPI589414	EPI589415
B/California/02/2017	EPI909189	EPI909188
B/Cyprus/F72/2015	EPI589420	EPI589421
B/Estonia/55669/2011	EPI319345	EPI319346
B/Finland/657/2016	EPI916613	EPI916614
B/Florida/04/2006	EPI457185	EPI457185
B/Georgia/162/2015	EPI589430	EPI589431
B/Georgia/169/2015	EPI589432	EPI589433
B/Georgia/20/2015	EPI589434	EPI589435
B/Georgia/330/2015	EPI589436	EPI589437
B/Georgia/446/2015	EPI589438	EPI589439
B/Georgia/498/2015	EPI589440	EPI589441
B/Georgia/539/2015	EPI589442	EPI589443
B/Georgia/575/2015	EPI589444	EPI589445
B/Greece/198/2015	EPI589446	EPI589447
B/Greece/323/2015	EPI589448	EPI589449
B/Greece/403/2015	EPI589450	EPI589451
B/Greece/462/2015	EPI574778	EPI574779
B/Hamburg/1/2016	EPI731410	EPI731411
B/Hong Kong/19/2017	EPI916637	EPI916638
B/Hong Kong/246/2017	EPI1022740	EPI1022741
B/Hong Kong/3417/2014	EPI543185	EPI543186
B/Jordan/30046/2015	EPI589464	EPI589465
B/Konya/173/2015 (51)	EPI589470	EPI589471
B/Kyrgyzstan/16/2016	EPI916706	EPI916707
B/Kyrgyzstan/52/2016	EPI916651	EPI916652
B/Latvia/12-059779/2016	EPI916657	EPI916658
B/Luxembourg/65508/2016	EPI916663	EPI916664
B/Macedonia/19/2015	EPI589474	EPI589475
B/Madagascar/2340/2014	EPI574816	EPI574817
B/Madagascar/3124/2014	EPI562347	EPI562348
B/Madrid/15046/2014	EPI557944	EPI557945
B/Massachusetts/01/2017	EPI951116	EPI951118
B/Massachusetts/02/2012	EPI368425	EPI368424
B/Norway/4811/2016	EPI916720	EPI916721
B/Odessa/236/2015	EPI625732	EPI625731
B/Phuket/3073/2013	EPI540671	EPI540672
B/Slovenia/210/2017	EPI916688	EPI916689
B/Slovenia/92/2017	EPI916694	EPI916695
B/St Petersburg/118/2017	EPI1040375	EPI1040376
B/Stockholm/12/2011	EPI346827	EPI346828
B/Switzerland/19309131/2016	EPI916698	EPI916699
B/Ukraine/1/2015	EPI557960	EPI557961
B/Ukraine/426/2014	EPI574844	EPI574845
B/Ukraine/7576/2017	EPI1046152	EPI1046153
B/Ukraine/7758/2017	EPI1046162	EPI1046163
B/Wisconsin/01/2010	EPI408195	EPI366482
The viruses listed should be available from either the laboratories that submitted the sequence information to GISAID or the laboratories that shared the viruses with the sequence submitting laboratory - details are available in GISAID.
